# Supplementary material for: Ultralight Ceramic Fiber Aerogel for High-Temperature Thermal Superinsulation
Source: Nanomaterials (Basel). 2023 Apr 7;13(8):1305. doi: 10.3390/nano13081305 (PMC10143725; doi:10.3390/nano13081305)
Supplement: Supplementary file 1 [file nanomaterials-13-01305-s001.zip]

Archive with 1 entries (1 files):
- nanomaterials-2291982-video S1.mp4
